# Supplementary material for: Re-Intervention Rate, Timing, and Indications Following Coronectomy of the Mandibular Third Molar: A Systematic Review of Systematic Reviews
Source: J Clin Med. 2025 May 30;14(11):3877. doi: 10.3390/jcm14113877 (PMC12155643; doi:10.3390/jcm14113877)
Supplement: Supplementary file 1 [file jcm-14-03877-s001.zip]

Archive with 1 entries (1 files):
- jcm-3620930-supplementary.pdf
